# Supplementary material for: Endoplasmic reticulum stress-independent activation of unfolded protein response kinases by a small molecule ATP-mimic
Source: eLife. 2015 May 19;4:e05434. doi: 10.7554/eLife.05434 (PMC4436593; doi:10.7554/eLife.05434)
Supplement: Supplementary file 1. — Invitrogen Kinome screen raw data. All kinases screened in the Invitrogen panel and their percent inhibitions. Classification of kinases can be located on the right hand column and the number of kinases inhibited can be located at the bottom of the last page of the panel. DOI: http://dx.doi.org/10.7554/eLife.05434.020 [file elife05434s001.xlsx]

## Sheet: Sheet1
	Supplementary file 1
		Sorafenib	Dasatinib	Imatinib	Gefetinib	SB 202190	Staurosporine	Sunitinib	Erlotinib	IPA	cmp1
Y	ABL1	9	101	81	17	-1	90	60	32	33	78.7755
Y	ABL1 E255K	5	102	67	13	4	91	60	23	25	-5.4495
Y	ABL1 G250E	6	102	58	10	1	93	66	17	75	12.9452
Y	ABL1 T315I	2	17	-1	4	3	99	74	15	45	24.9974
Y	ABL1 Y253F	10	102	51	24	5	91	73	38	45	20.0587
Y	ABL2 (Arg)	9	102	55	25	10	91	20	33	36	22.9681
S/T	ACVR1B (ALK4)	-2	12	-3	-3	18	54	-10	4	7	18.3604
S/T	ADRBK1 (GRK2)	-1	1	-5	2	1	32	4	3	29	50.0472
S/T	ADRBK2 (GRK3)	-2	1	-1	1	-2	28	-5	0	13	6.6404
S/T	AKT1 (PKB alpha)	5	-1	6	3	2	97	9	2	1	81
S/T	AKT2 (PKB beta)	6	9	1	-1	4	84	20	-6	-1	8.4854
S/T	AKT3 (PKB gamma)	7	6	-8	0	5	96	18	1	-1	0.7422
Y	ALK	20	2	0	7	8	97	93	5	5	-6.1496
S/T	AMPK A1/B1/G1	5	-3	2	3	4	103	86	1	9	7.5507
S/T	AMPK A2/B1/G1	12	0	2	6	-1	101	88	5	49	1.5194
S/T	AURKA (Aurora A)	6	0	21	-2	-2	98	38	4	76	7.194
S/T	AURKB (Aurora B)	38	7	1	5	2	100	68	15	96	49.3032
S/T	AURKC (Aurora C)	9	5	-1	7	3	95	44	-5	95	63.157
Y	AXL	7	3	2	20	7	98	97	10	91	77.6074
Y	BLK	-1	113	29	10	-3	101	80	0	13	66.0957
Y	BMX	-2	100	-4	-4	-5	95	0	3	46	43.6035
S/T	BRAF	53	51	27	17	79	102	38	19	-9	11.0236
S/T	BRAF V599E	93	77	71	16	90	99	20	-19	22	18.779
S/T	BRSK1 (SAD1)	-2	-1	-7	9	9	100	58	1	80	90.5641
Y	BTK	6	101	9	10	1	95	27	4	79	9.898
S/T	CAMK1 (CaMK1)	12	3	4	-11	-5	92	27	18	43	15.4308
S/T	CAMK1D (CaMKI delta)	-1	19	-5	-1	3	106	29	9	13	51.6941
S/T	CAMK2A (CaMKII alpha)	6	-5	-2	-2	0	100	73	4	61	8.5776
S/T	CAMK2B (CaMKII beta)	1	-2	5	0	1	99	20	-4	33	50.5174
S/T	CAMK2D (CaMKII delta)	5	5	6	-5	10	99	92	12	3	12.565
S/T	CAMK4 (CaMKIV)	-4	-3	-3	8	-2	81	43	5	16	14.3614
S/T	CDC42 BPA (MRCKA)	-6	0	-11	-1	4	101	-4	1	15	9.3158
S/T	CDC42 BPB (MRCKB)	-6	-2	-1	-3	-10	98	-12	-2	5	90.5641
S/T	CDK1/cyclin B	0	1	2	-1	-6	100	5	2	18	3.4904
S/T	CDK2/cyclin A	-10	8	-15	-7	2	94	-4	1	16	17.846
S/T	CDK5/p25	-2	8	3	-5	-1	109	18	6	12	22.5536
S/T	CDK5/p35	-5	0	-1	-6	0	109	19	3	2	16.7538
S/T	CDK7/cyclin H/MNAT1	2	-2	-4	-8	9	90	85	-1	26	7.4178
S/T	CDK9/cyclin T1	-13	-12	-18	-5	4	96	-16	-22	85	18.1068
S/T	CHEK1 (CHK1)	4	3	0	3	0	102	63	-1	59	10.9698
S/T	CHEK2 (CHK2)	9	0	-21	5	4	103	95	2	77	7.1904
S/T	CHUK (IKK alpha)	-18	-4	4	-14	6	79	0	1	47	2.9556
S/T	CLK1	5	-1	6	1	8	85	81	-1	83	34.99
S/T	CLK2	28	-2	14	2	12	99	94	14	53	75.1288
S/T	CLK3	-6	3	-4	0	1	19	-3	-1	77	85
Y	CSF1R (FMS)	94	97	97	8	4	100	104	4	13	80.2721
Y	CSK	-2	103	2	11	5	89	2	14	10	22.8346
S/T	CSNK1A1 (CK1 alpha 1)	7	-2	5	1	16	4	25	5	12	96.01
S/T	CSNK1D (CK1 delta)	-2	0	3	2	56	3	62	1	19	33.049
S/T	CSNK1E (CK1 epsilon)	-1	5	1	-3	33	-6	55	3	2	55.8118
S/T	CSNK1G1 (CK1 gamma 1)	5	-4	14	-10	1	2	28	-1	8	6.8912
S/T	CSNK1G2 (CK1 gamma 2)	-3	13	0	-3	3	14	51	-8	74	7.561
S/T	CSNK1G3 (CK1 gamma 3)	3	1	0	1	11	3	50	9	39	-0.3342
S/T	CSNK2A1 (CK2 alpha 1)	5	1	4	4	-2	7	6	1	14	11.457
S/T	CSNK2A2 (CK2 alpha 2)	3	-3	3	2	12	20	8	4	2	33.399
S/T	DAPK1	0	1	-1	0	3	100	32	-3	10	-0.7161
S/T	DAPK3 (ZIPK)	2	-1	7	0	0	99	38	1	9	90.5641
S/T	DCAMKL2 (DCK2)	5	3	2	-2	0	95	17	-2	10	32.1406
S/T	DNA-PK	0	3	5	8	4	-1	2	0	8	16.1468
S/T	DYRK1A	0	0	1	2	0	93	16	0	9	0.3827
S/T	DYRK1B	-2	-1	-1	8	6	91	10	-1	3	0.9512
S/T	DYRK3	1	0	3	0	15	82	25	1	1	6.5506
S/T	DYRK4	-6	0	-6	-2	-1	5	-8	1	19	5.489
S/T	EEF2K	0	0	-2	7	8	1	2	0	6	11.981
Y	EGFR (ErbB1)	6	71	4	98	28	83	1	106	22	5.0134
Y	EGFR (ErbB1) L858R	5	58	2	98	36	88	2	101	50	3.6483
Y	EGFR (ErbB1) L861Q	1	82	7	93	31	85	-1	98	32	2.7722
Y	EGFR (ErbB1) T790M	0	-8	3	84	20	101	18	21	9	4.0297
Y	(ErbB1) T790M L858R	0	13	4	72	28	99	27	70	30	-0.1529
Y	EPHA1	-4	99	2	43	19	93	22	3	6	10.415
Y	EPHA2	21	92	11	25	27	87	8	9	15	81
Y	EPHA4	13	103	-4	28	12	90	5	13	5	43.0752
Y	EPHA5	23	101	29	24	18	87	27	6	8	8.197
Y	EPHA8	12	101	25	36	18	81	5	5	8	81
Y	EPHB1	11	101	1	20	8	81	51	6	1	0.6605
Y	EPHB2	14	100	7	22	4	70	44	5	5	1.0273
Y	EPHB3	-1	95	6	3	6	13	-4	0	1	4.7976
Y	EPHB4	5	100	5	31	0	44	25	1	11	1.0536
Y	ERBB2 (HER2)	-2	6	-2	70	5	59	-2	27	25	15.0649
Y	ERBB4 (HER4)	1	60	26	84	14	53	5	24	29	9.1394
Y	FER	15	6	12	2	1	99	84	3	6	10.3932
Y	FES (FPS)	-2	3	4	1	-2	100	63	-2	2	4.4922
Y	FGFR1	14	4	-7	2	1	99	54	0	5	8.4509
Y	FGFR2	58	18	7	11	5	106	76	10	9	19.6808
Y	FGFR3	21	4	6	-5	8	94	58	1	17	24.4806
Y	FGFR3 K650E	54	5	0	18	-5	105	76	9	14	4.2775
Y	FGFR4	10	3	12	-12	-8	75	19	-8	6	90.5641
Y	FGR	6	101	50	43	10	99	94	11	13	4.5716
Y	FLT1 (VEGFR1)	62	8	6	0	10	97	45	9	3	16.6024
Y	FLT3	90	36	1	18	5	100	96	19	12	10.1283
Y	FLT3 D835Y	91	12	5	52	16	100	100	37	17	65.1541
Y	FLT4 (VEGFR3)	85	6	13	13	5	92	92	11	-1	14.9106
S/T	FRAP1 (mTOR)	-3	-3	-5	-13	6	-5	-5	-3	10	15.3434
Y	FRK (PTK5)	19	101	19	21	10	96	63	7	44	4.8531
Y	FYN	-4	101	16	3	-1	99	45	9	25	3.6602
S/T	GRK4	-5	8	-3	-27	-7	95	18	13	22	1.7919
S/T	GRK5	-3	-4	-2	0	1	80	10	1	62	2.8678
S/T	GRK6	1	-1	-3	-1	-4	92	40	0	37	18.1348
S/T	GRK7	3	1	6	1	0	99	41	3	56	8.1611
S/T	GSG2 (Haspin)	-2	-3	4	1	21	97	18	-6	41	18.0602
S/T	GSK3A (GSK3 alpha)	-3	0	-10	7	71	97	8	1	51	50.6753
S/T	GSK3B (GSK3 beta)	21	-2	16	-2	40	98	19	-3	63	50.6764
Y	HCK	-1	100	9	22	7	101	54	5	50	31.6818
S/T	HIPK1 (Myak)	2	0	0	-2	0	13	41	2	60	48.1691
S/T	HIPK2	8	-1	5	4	0	32	66	-1	93	18.559
S/T	HIPK3 (YAK1)	6	3	3	1	2	16	19	-7	3	31.8388
S/T	HIPK4	85	10	11	10	-2	25	38	2	23	41.8239
Y	IGF1R	2	6	8	4	-4	80	52	2	52	91.968
S/T	IKBKB (IKK beta)	1	0	0	-1	0	57	3	4	7	88.8529
S/T	IKBKE (IKK epsilon)	-1	-2	1	0	-2	100	24	1	-1	76.4628
Y	INSR	3	2	5	8	13	84	76	5	15	-0.1888
Y	INSRR (IRR)	0	7	4	4	-1	62	69	9	17	14.4218
S/T	IRAK1	7	9	14	52	-5	93	86	-10	24	18.2225
S/T	IRAK4	-4	2	-9	3	5	99	67	5	48	-1.5882
Y	ITK	2	4	-10	7	3	94	88	-3	47	9.9999
Y	JAK1	-4	3	-7	14	-5	100	38	9	11	3.3386
Y	JAK2	2	44	1	0	-3	97	44	15	35	4.7838
Y	JAK2 JH1 JH2	7	10	-3	-3	-3	108	29	-2	20	4.5593
Y	JAK2 JH1 JH2 V617F	-9	6	-5	-3	-8	97	26	4	16	67.1663
Y	JAK3	-12	25	3	0	5	97	45	35	36	67.6215
Y	KDR (VEGFR2)	89	15	-3	23	23	102	90	19	7	1.6284
Y	KIT	49	80	55	1	3	62	91	1	29	11.1453
Y	KIT T670I	43	-3	10	2	-3	84	99	5	2	8.4
Y	LCK	18	102	78	34	3	102	94	17	5	90.5641
S/T	LRRK2	9	17	-1	18	-3	100	96	44	12	14.9018
S/T	LRRK2 G2019S	-12	10	4	-2	13	100	99	24	53	12.2076
Y	LTK (TYK1)	1	1	1	4	1	101	68	4	-1	20.8116
Y	LYN A	24	101	82	57	12	102	92	26	10	-4.8742
Y	LYN B	13	101	81	49	4	100	91	33	30	3.976
S/T	MAP2K1 (MEK1)	0	11	3	-2	0	100	59	12	51	21.0118
S/T	MAP2K2 (MEK2)	1	13	4	3	8	99	68	5	60	26.8432
S/T	MAP2K6 (MKK6)	17	3	1	-5	5	100	6	2	50	-6.3424
S/T	MAP3K8 (COT)	6	8	-13	10	16	93	45	-4	47	9.621
S/T	MAP3K9 (MLK1)	3	1	-2	1	30	98	32	4	73	50.6184
S/T	MAP4K2 (GCK)	0	13	-11	2	2	97	75	12	26	16.3001
S/T	MAP4K4 (HGK)	17	31	16	11	20	100	98	9	17	15.8692
S/T	MAP4K5 (KHS1)	38	66	-5	18	15	101	98	-5	26	19.2063
S/T	MAPK1 (ERK2)	-1	5	5	0	0	22	5	1	29	41.5448
S/T	MAPK10 (JNK3)	-11	-2	-3	7	18	5	-10	0	98	69.6379
S/T	MAPK11 (p38 beta)	56	10	7	-1	79	15	0	-1	95	11.7242
S/T	MAPK12 (p38 gamma)	6	-8	5	2	3	59	5	9	47	-0.4727
S/T	MAPK13 (p38 delta)	-4	20	5	-1	5	52	-2	-3	37	12.0782
S/T	MAPK14 (p38 alpha)	11	22	-15	19	98	18	-7	12	7	36.4803
S/T	MAPK14 (p38 alpha) Direct	46	75	2	19	94	10	-2	-2	54	93.7877
S/T	MAPK3 (ERK1)	-6	3	0	-1	-1	16	-6	0	55	62.897
S/T	MAPK8 (JNK1)	-30	3	-12	5	12	26	-17	3	67	17.6836
S/T	MAPK9 (JNK2)	-15	20	-1	5	23	11	-12	14	53	9.2263
S/T	MAPKAPK2	-8	2	-5	-2	0	51	-3	4	80	2.3365
S/T	MAPKAPK3	7	17	1	4	34	9	-1	7	79	30.2875
S/T	MAPKAPK5 (PRAK)	0	9	1	-1	0	38	15	6	75	23.5033
S/T	MARK1 (MARK)	6	0	-5	6	9	102	63	2	95	18.0601
S/T	MARK2	5	2	-2	4	5	96	66	0	39	64.699
S/T	MARK3	13	14	-2	12	11	102	88	19	28	32.2174
S/T	MARK4	8	15	12	8	12	102	79	18	4	23.739
Y	MATK (HYL)	-5	7	4	-4	-1	68	-1	-4	48	58.8481
S/T	MELK	3	3	9	20	2	101	90	1	35	76.7559
Y	MERTK (cMER)	10	4	-1	16	10	99	98	3	8	91.2511
Y	MET (cMet)	12	2	16	14	3	83	22	2	43	67.2665
Y	MET M1250T	-2	-3	-4	6	3	74	23	-7	58	90.1062
S/T	MINK1	1	19	5	5	23	101	97	14	51	45.1796
S/T	MKNK1 (MNK1)	32	-7	0	76	4	87	0	40	33	28.2586
Y	MST1R (RON)	9	0	-4	0	0	95	9	-2	51	-1.1408
S/T	MST4	-2	16	-9	3	17	98	20	17	71	58.7244
Y	MUSK	78	12	5	-6	-5	95	100	8	76	45.8437
S/T	MYLK2 (skMLCK)	14	6	6	-6	10	78	93	3	13	3.1503
S/T	NEK1	6	1	6	2	-1	92	1	0	14	17.3472
S/T	NEK2	0	-1	-4	-1	-5	3	3	-1	14	60.5158
S/T	NEK4	-3	4	-4	0	-1	46	0	6	-4	35.8356
S/T	NEK6	-20	3	-19	3	-3	4	-17	4	4	12.8505
S/T	NEK7	-3	5	-3	10	2	-5	-2	0	11	1.004
S/T	NEK9	-1	-4	-4	-9	-2	31	-2	5	84	58.8958
Y	NTRK1 (TRKA)	29	13	8	3	2	101	97	6	17	40.9617
Y	NTRK2 (TRKB)	13	2	-16	4	12	102	96	-2	28	55.1212
Y	NTRK3 (TRKC)	46	6	6	-1	1	100	92	2	14	-4.4532
S/T	NUAK1 (ARK5)	-11	-6	-8	-1	-9	98	91	0	8	10.9166
S/T	PAK1	15	8	5	-2	5	94	3	-5	5	6.2196
S/T	PAK2 (PAK65)	4	-2	2	7	7	100	4	1	30	10.954
S/T	PAK3	8	13	9	-9	5	97	33	-5	17	-2.284
S/T	PAK4	-25	1	-22	-5	22	101	38	-6	64	-8.1252
S/T	PAK6	-14	-10	-3	4	0	103	6	-17	70	43.405
S/T	PAK7 (KIAA1264)	1	-2	7	3	2	97	47	-5	7	29.3868
S/T	PASK	4	1	0	-3	12	94	3	0	75	12.3099
Y	PDGFRA (PDGFR alpha)	94	96	97	6	-1	89	83	-15	18	44.62
Y	PDGFRA D842V	21	65	28	18	1	111	82	5	41	10.1961
Y	PDGFRA T674I	41	-5	5	6	4	92	106	10	15	1.9196
Y	PDGFRA V561D	101	101	103	84	48	105	100	50	22	1.1634
Y	PDGFRB (PDGFR beta)	78	84	70	1	1	97	77	6	20	3.0228
S/T	PDK1	12	8	11	3	1	92	37	1	39	18.471
S/T	PDK1 Direct	-9	-7	0	4	-10	99	59	6	51	17.5194
S/T	PHKG1	1	7	-6	9	2	101	94	6	36	6.6026
S/T	PHKG2	1	-2	-2	7	2	100	94	-8	-3	13.13
PI	PI4KA (PI4K alpha)	6	1	5	5	3	-6	-7	2	72	10.9052
PI	PI4KB (PI4K beta)	-1	10	6	13	-1	15	19	9	18	36.0425
PI	PIK3C2A (PI3K-C2 alpha)	7	12	11	9	12	3	2	7	34	19.2509
PI	PIK3C2B (PI3K-C2 beta)	2	9	1	13	-5	0	-3	15	32	25.2574
PI	PIK3C3 (hVPS34)	-17	-6	-1	5	3	-11	-29	-11	-11	6.3866
PI	PIK3R1 (p110 alpha/p85	-12	-9	-9	-20	1	-20	-7	-4	17	35.5495
PI	PIK3R1 (p110 delta/p85	-6	-13	-11	-13	-8	-27	-18	-11	9	90.5641
PI	PIK3CG (p110 gamma)	8	-7	-16	-2	-3	13	4	0	12	80
S/T	PIM1	-16	2	-14	22	4	90	-14	4	7	69.7138
S/T	PIM2	2	-6	-4	-9	6	94	-1	-2	15	9.7098
S/T	PKN1 (PRK1)	-7	6	-3	-3	6	102	10	15	78	52.7608
S/T	PLK1	3	-2	5	-6	8	47	1	6	81	78.3972
S/T	PLK2	3	1	7	0	1	58	2	8	87	11.7627
S/T	PLK3	4	-14	5	-4	13	10	12	23	94	24.6201
S/T	PRKACA (PKA)	-4	4	1	4	24	99	7	1	55	-3.0908
S/T	PRKCA (PKC alpha)	26	2	-10	-1	-2	100	-7	16	51	-7.94
S/T	PRKCB1 (PKC beta	-4	11	-19	-2	44	100	-12	15	24	7.0569
S/T	PRKCB2 (PKC beta II)	-6	7	-22	2	11	100	-3	1	66	8.735
S/T	PRKCD (PKC delta)	-16	4	-17	0	9	101	-7	4	55	19.4556
S/T	PRKCE (PKC epsilon)	5	7	-1	-2	5	103	2	-5	69	3.9668
S/T	PRKCG (PKC gamma)	-10	3	-10	5	8	112	-3	5	-2	30.9468
S/T	PRKCH (PKC eta)	-7	7	-20	6	4	105	-12	0	80	65.4039
S/T	PRKCI (PKC iota)	-20	5	-12	1	-1	76	-17	7	16	66.9961
S/T	PRKCN (PKD3)	6	7	-13	18	34	105	88	6	23	90.8258
S/T	PRKCQ (PKC theta)	-11	10	-16	3	4	103	-15	0	38	93.2872
S/T	PRKCZ (PKC zeta)	-8	0	-15	-3	-7	56	-11	3	49	43.2485
S/T	PRKD1 (PKC mu)	-6	5	1	26	19	97	90	9	16	40.23
S/T	PRKD2 (PKD2)	5	-4	2	15	15	101	91	1	11	9.2865
S/T	PRKG1	0	6	-3	1	17	95	24	-3	11	61.8814
S/T	PRKG2 (PKG2)	10	9	12	7	5	96	19	-5	19	71.5153
S/T	PRKX	-6	4	-8	8	15	102	17	4	5	51.5387
Y	PTK2 (FAK)	10	14	10	6	1	97	77	7	54	-4.8896
Y	PTK2B (FAK2)	-2	1	-4	2	2	98	67	1	6	30.5398
Y	PTK6 (Brk)	-4	92	6	21	23	41	21	4	12	5.1042
S/T	(cRAF) Y340D Y341D	93	57	64	5	81	94	46	13	31	17.4436
Y	RET	94	25	3	28	4	100	96	23	15	80
Y	RET V804L	81	7	-7	6	4	100	99	1	12	26.958
Y	RET Y791F	94	47	8	37	3	99	98	34	23	25.5842
S/T	ROCK1	-10	3	-11	-10	-4	103	11	8	6	5.1774
S/T	ROCK2	-4	-13	-3	-3	2	102	7	8	13	11.3522
Y	ROS1	-1	3	7	7	13	102	25	6	1	-6.6059
S/T	RPS6KA1 (RSK1)	-3	0	3	3	-2	100	64	3	21	-6.5288
S/T	RPS6KA2 (RSK3)	5	1	-4	15	15	102	78	-1	-2	41.37
S/T	RPS6KA3 (RSK2)	11	5	3	8	-3	106	64	2	9	-18.3428
S/T	RPS6KA4 (MSK2)	10	-8	2	-15	25	102	73	-11	2	10.4332
S/T	RPS6KA5 (MSK1)	0	8	3	-3	7	100	25	-4	22	80
S/T	RPS6KA6 (RSK4)	8	-2	7	15	103	105	88	-7	34	40.3725
S/T	RPS6KB1 (p70S6K)	-9	-1	-16	-6	20	101	66	3	17	10.0509
S/T	SGK (SGK1)	9	16	8	-1	3	98	66	8	14	17.3112
S/T	SGK2	-3	-10	-1	-5	16	95	27	3	39	-11.45
S/T	SGKL (SGK3)	-4	-3	-1	7	15	93	10	1	19	3.5189
S/T	SNF1LK2	9	96	9	29	11	99	54	15	50	-8.4028
PI	SPHK1	8	2	1	6	4	0	10	11	30	-0.8332
PI	SPHK2	3	3	7	3	3	-12	-13	8	11	4.5912
Y	SRC	3	102	0	10	6	97	57	6	17	3.694
Y	SRC N1	-2	103	-7	15	6	102	54	17	8	-5.3157
Y	SRMS (Srm)	3	93	8	4	7	75	12	3	1	29.1003
S/T	SRPK1	1	1	5	1	2	54	6	1	87	-0.6796
S/T	SRPK2	-6	-1	-12	-1	-2	20	-6	-1	90	5.1744
S/T	STK22B (TSSK2)	3	1	5	-2	-1	97	15	15	24	19.4346
S/T	STK22D (TSSK1)	0	12	6	3	-2	101	80	5	28	2.0807
S/T	STK23 (MSSK1)	2	3	-5	-1	-3	15	0	-4	52	23.9798
S/T	STK24 (MST3)	8	14	-9	4	4	99	80	16	23	9.8984
S/T	STK25 (YSK1)	-11	2	-14	-8	17	99	23	4	18	10.5378
S/T	STK3 (MST2)	-15	-3	-9	-4	-1	101	63	11	12	3.308
S/T	STK4 (MST1)	-11	4	-29	-9	-9	99	91	4	72	85.4124
Y	SYK	2	24	8	15	15	101	42	-3	24	8.2764
S/T	TAOK2 (TAO1)	22	0	-10	-10	8	97	1	1	19	-13.3806
S/T	TBK1	5	7	3	13	3	100	54	4	90	90.5641
Y	TEK (Tie2)	13	2	17	1	3	89	8	-7	25	90.976
Y	TXK	14	94	-2	50	28	94	19	27	0	8.9793
Y	TYK2	0	17	2	2	1	102	60	-2	9	2.9503
Y	TYRO3 (RSE)	5	9	0	5	7	100	81	6	30	85
Y	YES1	17	101	0	7	-1	98	92	5	28	12.8772
Y	ZAP70	1	2	7	2	4	66	1	0	36	2.849
	Total in red (ie. >80% inhib)	13	37	6	6	5	192	53	3	16	23
	Total in column	266	266	266	266	266	266	266	266	266	266
